# Supplementary material for: What’s another year? The lengthening training and career paths of scientists
Source: PLoS One. 2023 May 24;18(5):e0285550. doi: 10.1371/journal.pone.0285550 (PMC10208458; doi:10.1371/journal.pone.0285550)
Supplement: S1 Appendix — Details the methodology used to identify a SED-SDR individual’s career path. (ZIP) [file pone.0285550.s001.zip]

Archive with 2 entries (2 files):
- S3_Appendix.tex
- S1_Appendix.pdf
