# Supplementary material for: What’s another year? The lengthening training and career paths of scientists
Source: PLoS One. 2023 May 24;18(5):e0285550. doi: 10.1371/journal.pone.0285550 (PMC10208458; doi:10.1371/journal.pone.0285550)
Supplement: S1 Appendix — Details the methodology used to identify a SED-SDR individual’s career path. (ZIP) [file pone.0285550.s001.zip › S3_Appendix.tex]

% Template for PLoS
% Version 3.6 Aug 2022
%
% % % % % % % % % % % % % % % % % % % % % %
%
% -- IMPORTANT NOTE
%
% This template contains comments intended 
% to minimize problems and delays during our production 
% process. Please follow the template instructions
% whenever possible.
%
% % % % % % % % % % % % % % % % % % % % % % % 
%
% Once your paper is accepted for publication, 
% PLEASE REMOVE ALL TRACKED CHANGES in this file 
% and leave only the final text of your manuscript. 
% PLOS recommends the use of latexdiff to track changes during review, as this will help to maintain a clean tex file.
% Visit https://www.ctan.org/pkg/latexdiff?lang=en for info or contact us at latex@plos.org.
%
%
% There are no restrictions on package use within the LaTeX files except that no packages listed in the template may be deleted.
%
% Please do not include colors or graphics in the text.
%
% The manuscript LaTeX source should be contained within a single file (do not use \input, \externaldocument, or similar commands).
%
% % % % % % % % % % % % % % % % % % % % % % %
%
% -- FIGURES AND TABLES
%
% Please include tables/figure captions directly after the paragraph where they are first cited in the text.
%
% DO NOT INCLUDE GRAPHICS IN YOUR MANUSCRIPT
% - Figures should be uploaded separately from your manuscript file. 
% - Figures generated using LaTeX should be extracted and removed from the PDF before submission. 
% - Figures containing multiple panels/subfigures must be combined into one image file before submission.
% For figure citations, please use "Fig" instead of "Figure".
% See http://journals.plos.org/plosone/s/figures for PLOS figure guidelines.
%
% Tables should be cell-based and may not contain:
% - spacing/line breaks within cells to alter layout or alignment
% - do not nest tabular environments (no tabular environments within tabular environments)
% - no graphics or colored text (cell background color/shading OK)
% See http://journals.plos.org/plosone/s/tables for table guidelines.
%
% For tables that exceed the width of the text column, use the adjustwidth environment as illustrated in the example table in text below.
%
% % % % % % % % % % % % % % % % % % % % % % % %
%
% -- EQUATIONS, MATH SYMBOLS, SUBSCRIPTS, AND SUPERSCRIPTS
%
% IMPORTANT
% Below are a few tips to help format your equations and other special characters according to our specifications. For more tips to help reduce the possibility of formatting errors during conversion, please see our LaTeX guidelines at http://journals.plos.org/plosone/s/latex
%
% For inline equations, please be sure to include all portions of an equation in the math environment.  For example, x$^2$ is incorrect; this should be formatted as $x^2$ (or $\mathrm{x}^2$ if the romanized font is desired).
%
% Do not include text that is not math in the math environment. For example, CO2 should be written as CO\textsubscript{2} instead of CO$_2$.
%
% Please add line breaks to long display equations when possible in order to fit size of the column. 
%
% For inline equations, please do not include punctuation (commas, etc) within the math environment unless this is part of the equation.
%
% When adding superscript or subscripts outside of brackets/braces, please group using {}.  For example, change "[U(D,E,\gamma)]^2" to "{[U(D,E,\gamma)]}^2". 
%
% Do not use \cal for caligraphic font.  Instead, use \mathcal{}
%
% % % % % % % % % % % % % % % % % % % % % % % % 
%
% Please contact latex@plos.org with any questions.
%
% % % % % % % % % % % % % % % % % % % % % % % %

\documentclass[10pt,letterpaper]{article}
\usepackage[top=0.85in,left=2.75in,footskip=0.75in]{geometry}

% amsmath and amssymb packages, useful for mathematical formulas and symbols
\usepackage{amsmath,amssymb}

% Use adjustwidth environment to exceed column width (see example table in text)
\usepackage{changepage}

% textcomp package and marvosym package for additional characters
\usepackage{textcomp,marvosym}

% cite package, to clean up citations in the main text. Do not remove.
\usepackage{cite}

% Use nameref to cite supporting information files (see Supporting Information section for more info)
\usepackage{nameref,hyperref}

% line numbers
\usepackage[right]{lineno}

% ligatures disabled
\usepackage[nopatch=eqnum]{microtype}
\DisableLigatures[f]{encoding = *, family = * }

% color can be used to apply background shading to table cells only
\usepackage[table]{xcolor}

% array package and thick rules for tables
\usepackage{array}

% create "+" rule type for thick vertical lines
\newcolumntype{+}{!{\vrule width 2pt}}

% create \thickcline for thick horizontal lines of variable length
\newlength\savedwidth
\newcommand\thickcline[1]{%
  \noalign{\global\savedwidth\arrayrulewidth\global\arrayrulewidth 2pt}%
  \cline{#1}%
  \noalign{\vskip\arrayrulewidth}%
  \noalign{\global\arrayrulewidth\savedwidth}%
}

% \thickhline command for thick horizontal lines that span the table
\newcommand\thickhline{\noalign{\global\savedwidth\arrayrulewidth\global\arrayrulewidth 2pt}%
\hline
\noalign{\global\arrayrulewidth\savedwidth}}


% Remove comment for double spacing
%\usepackage{setspace} 
%\doublespacing

% Text layout
\raggedright
\setlength{\parindent}{0.5cm}
\textwidth 5.25in 
\textheight 8.75in

% Bold the 'Figure #' in the caption and separate it from the title/caption with a period
% Captions will be left justified
\usepackage[aboveskip=1pt,labelfont=bf,labelsep=period,justification=raggedright,singlelinecheck=off]{caption}
\renewcommand{\figurename}{S1 Fig}
\renewcommand{\tablename}{S1 Table}

% Use the PLoS provided BiBTeX style
\bibliographystyle{plos2015}

% Remove brackets from numbering in List of References
\makeatletter
\renewcommand{\@biblabel}[1]{\quad#1.}
\makeatother

\usepackage{pdflscape}
\usepackage{afterpage}

% Header and Footer with logo
\usepackage{lastpage,fancyhdr,graphicx}
\usepackage{epstopdf}
%\pagestyle{myheadings}
\pagestyle{fancy}
\fancyhf{}
%\setlength{\headheight}{27.023pt}
%\lhead{\includegraphics[width=2.0in]{PLOS-submission.eps}}
\rfoot{\thepage/\pageref{LastPage}}
\renewcommand{\headrulewidth}{0pt}
\renewcommand{\footrule}{\hrule height 2pt \vspace{2mm}}
\fancyheadoffset[L]{2.25in}
\fancyfootoffset[L]{2.25in}
\lfoot{\today}

%% Include all macros below

\newcommand{\lorem}{{\bf LOREM}}
\newcommand{\ipsum}{{\bf IPSUM}}

%% END MACROS SECTION


\begin{document}
\vspace*{0.2in}

% Title must be 250 characters or less.
\begin{flushleft}
{\Large
\textbf\newline{What's Another Year? S1 Appendix} % Please use "sentence case" for title and headings (capitalize only the first word in a title (or heading), the first word in a subtitle (or subheading), and any proper nouns).
}
\newline
% Insert author names, affiliations and corresponding author email (do not include titles, positions, or degrees).
\\
Stephanie D. Cheng\textsuperscript{1\textcurrency*}
\\
\bigskip
\textbf{1} Department of Economics, Harvard University, Cambridge, MA, USA
\\
\bigskip

% Insert additional author notes using the symbols described below. Insert symbol callouts after author names as necessary.
% 
% Remove or comment out the author notes below if they aren't used.
%

% Current address notes
\textcurrency Current Address: Edgeworth Economics, Washington, DC, USA % change symbol to "\textcurrency a" if more than one current address note
% \textcurrency b Insert second current address 
% \textcurrency c Insert third current address

% Use the asterisk to denote corresponding authorship and provide email address in note below.
* scheng@edgewortheconomics.com

\end{flushleft}

% Use "Eq" instead of "Equation" for equation citations.
\section*{Career Paths Construction}
This appendix details the methodology used to identify a SED-SDR individual's
career paths across six job types and two employment statuses. To
illustrate this methodology, I use an example Ph.D. whose true career
path is given in Table~\ref{table1}. Based on
this true path, the individual fills out the job-related variables
from each SED or SDR survey in Table~\ref{table2}.
Note that this data has been constructed for example purposes and
does not represent an actual individual in the SED-SDR data.

% Place tables after the first paragraph in which they are cited.
\begin{table}[!ht]
\begin{adjustwidth}{-2.25in}{0in} % Comment out/remove adjustwidth environment if table fits in text column.
\centering
\caption{
{\bf Example Individual's True Career Path.}}
\begin{tabular}{|l+l|l|l|l|l|l|l|l|l|}
\hline
\multicolumn{1}{|l|}{\bf refyr} & \multicolumn{1}{|l|}{\bf PD} & \multicolumn{1}{|l|}{\bf TT} & \multicolumn{1}{|l|}{\bf NT} & \multicolumn{1}{|l|}{\bf ID} & \multicolumn{1}{|l|}{\bf NP} & \multicolumn{1}{|l|}{\bf GV} & \multicolumn{1}{|l|}{\bf UN} & \multicolumn{1}{|l|}{\bf NL}\\ 
\hline
\multicolumn{1}{|l|}{\bf (1)} & \multicolumn{1}{|l|}{\bf (2)} & \multicolumn{1}{|l|}{\bf (3)} & \multicolumn{1}{|l|}{\bf (4)} & \multicolumn{1}{|l|}{\bf (5)} & \multicolumn{1}{|l|}{\bf (6)} & \multicolumn{1}{|l|}{\bf (7)} & \multicolumn{1}{|l|}{\bf (8)} & \multicolumn{1}{|l|}{\bf (9)}\\ 
\thickhline
$1990$ & X & & & & & & & \\ \hline
$1991$ & Y & & & & & & & \\ \hline
$1992$ & Y & & & & & & & \\ \hline
$1993$ & Y & & & & & & & \\ \hline
$1994$ & & X & & & & & & \\ \hline
$1995$ & & X & & & & & & \\ \hline
$1996$ & & X & & & & & & \\ \hline
$1997$ & & X & & & & & & \\ \hline
$1998$ & & X & & & & & & \\ \hline
$1999$ & & & X & & & & & \\ \hline
$2000$ & & & X & & X & & & \\ \hline
$2001$ & & & & & X & & & \\ \hline
$2002$ & & & & X & & & & \\ \hline
$2003$ & & & & X & & & & \\ \hline
$2004$ & & & & Y & & & & \\ \hline
$2005$ & & & & Y & & & & \\ \hline
$2006$ & & & & Y & & & & \\ \hline
$2007$ & & & & & & & X & \\ \hline
$2008$ & & & & & & X & & \\ \hline
$2009$ & & & & & & Y & & \\ \hline
$2010$ & & & & & & Y & & \\ \hline
$2011$ & & & & & & Y & & \\ \hline
$2012$ & & & & & & Y & & X \\ \hline
$2013$ & & & & & & & & X \\ \hline
$2014$ & & & & & & X & & \\ \hline
$2015$ & & & & & & X & & \\ \hline
\end{tabular}
\begin{flushleft} This table gives the true career path of a constructed SDR individual. Column 1 gives the reference year, \emph{refyr}. Columns 2-9 give job types and employment statuses abbreviated as postdoctoral researcher (PD), academic tenure-track (TT), academic non-tenure track (NT), for-profit industry (ID), non-profit (NP), government (GV), unemployed (UN), and not in labor force (NL). A marked box denotes employment in that job type or employment status in that year; if an individual switches jobs but remains in the same job type, different jobs are denoted by switching the markings (X, Y, etc.). For example, the individual switches from one postdoctoral position to another in 1991, so the first postdoctoral job is denoted by X and the second is denoted by Y.
\end{flushleft}
\label{table1}
\end{adjustwidth}
\end{table}

% Place tables after the first paragraph in which they are cited.
\afterpage{
\clearpage
\begin{landscape}
    \centering
    \captionof{table}{{\bf Example Individual's Responses to SED/SDR.}}
    \begin{tabular}{|l+l|l|l|l|l|l|l|l|l|l|l|l|l|l|l|l|l|}
    \hline
    \multicolumn{1}{|l|}{refyr} & \multicolumn{1}{|l|}{phdcy} & \multicolumn{1}{|l|}{pdocstat} & \multicolumn{1}{|l|}{pdocplan} & \multicolumn{1}{|l|}{strtyr} & \multicolumn{1}{|l|}{pdix} & \multicolumn{1}{|l|}{lfstat} & \multicolumn{1}{|l|}{emsecdt}  & \multicolumn{1}{|l|}{facten} & \multicolumn{1}{|l|}{tensta} & \multicolumn{1}{|l|}{emsmi} & \multicolumn{1}{|l|}{lwyr} & \multicolumn{1}{|l|}{pd1syr} & \multicolumn{1}{|l|}{pd1eyr} & \multicolumn{1}{|l|}{pd2syr} & \multicolumn{1}{|l|}{pd2eyr}\\ 
    \hline
    \multicolumn{1}{|l|}{\bf (1)} & \multicolumn{1}{|l|}{\bf (2)} & \multicolumn{1}{|l|}{\bf (3)} & \multicolumn{1}{|l|}{\bf (4)} & \multicolumn{1}{|l|}{\bf (5)} & \multicolumn{1}{|l|}{\bf (6)} & \multicolumn{1}{|l|}{\bf (7)} & \multicolumn{1}{|l|}{\bf (8)} & \multicolumn{1}{|l|}{\bf (9)} & \multicolumn{1}{|l|}{\bf (10)} &
    \multicolumn{1}{|l|}{\bf (11)} & \multicolumn{1}{|l|}{\bf (12)} &
    \multicolumn{1}{|l|}{\bf (13)} & \multicolumn{1}{|l|}{\bf (14)} &
    \multicolumn{1}{|l|}{\bf (15)} & \multicolumn{1}{|l|}{\bf (16)}\\ 
    \thickhline
$1990$ & $1990$ & $2$ & $0$ & & & & & & & & & & & & \\ \hline
$1993$ & $1990$ & & & $1991$ & $1$ & $1$ & $11$ & $4$ & $5$ & & & & & & \\ \hline
$1995$ & $1990$ & & & $1994$ & $0$ & $1$ & $11$ & $1$ & $4$ & $4$ & & $1991$ & $1993$ & $1990$ & $1990$ \\ \hline
$1997$ & $1990$ & & & $1994$ & $0$ & $1$ & $11$ & $1$ & $4$ & $1$ & & & & & \\ \hline
$1999$ & $1991$ & & & $1999$ & $0$ & $1$ & $11$ & $4$ & $5$ & $4$ & & & & & \\ \hline
$2001$ & $1990$ & & & $2000$ & $0$ & $1$ & $23$ & & & $4$ & & & & & \\ \hline
$2003$ & $1990$ & & & $2002$ & $0$ & $1$ & $22$ & & & $4$ & & & & & \\ \hline
$2006$ & $1990$ & & & $2004$ & $0$ & $1$ & $21$ & & & $3$ & & $1991$ & $1993$ & $1990$ & $1990$ \\ \hline
$2008$ & $1990$ & & & $2008$ & $0$ & $1$ & $32$ & & & $4$ & & & & & \\ \hline
$2010$ & $1990$ & & & $2008$ & $0$ & $1$ & $32$ & & & $2$ & & & & & \\ \hline
$2013$ & $1990$ & & & & $0$ & $3$ & & & & & $2012$ & & & & \\ \hline
$2015$ & $1990$ & & & $2014$ & $0$ & $1$ & $32$ & & & & & & & & \\ \hline
    \end{tabular}
    \begin{flushleft} This table gives the constructed SDR individual's responses to the SED in 1990 and the 1993-2015 SDR waves, based on their true career path in Table~\ref{table1}. Column 1 gives the reference year for the survey, \emph{refyr}. Column 2 reports the Ph.D. graduation calendar year, \emph{phdcy}; note that there is a typo in the 1999 SDR response. Columns 3-4 gives the individual's post-graduation status, \emph{pdocstat}, and post-graduation planned employment, \emph{pdocplan}, reported in the SED. Column 5 gives the starting year, \emph{strtyr}, for the reported principal job. Column 6 is an indicator for whether the principal job is a postdoctoral position, \emph{pdix}. Column 7 gives the labor force status, \emph{lfstat}. Column 8 gives the employment sector, \emph{emsecdt}. Columns 9-10 describe the faculty rank, \emph{facten}, and tenure status, \emph{tensta}, for employment in academic institutions. Column 11 describes whether the individual held the same job and/or employer during the last survey, \emph{emsmi}. Column 12 gives the last year worked if unemployed or out of the labor force, \emph{lwyr}. Columns 13-16 give retrospective start and end dates for the two most recent postdoctoral positions, \emph{pd1syr-pd2eyr}; in this example individual, they did not have a third postdoctoral position, so \emph{pd3syr} and \emph{pd3eyr} are empty for all surveys.
    \end{flushleft}
    \label{table2}
\end{landscape}
\clearpage
}

I start by identifying all individuals covered by the 1993-2015 SDR,
matching to their SED responses using the variable\emph{ refid,} and
using their first weight observation \emph{wtsurvy}. For demographics
that don\textquoteright t vary over time -- race, gender, birth date,
birthplace, native US citizenship, educational attainment prior to
the Ph.D. (including years out of school), Ph.D. field of study, Ph.D.
institution, and Ph.D. graduation year -- I consider the individuals\textquoteright{}
SED responses to be the definitive source for these variables. I calculate
the number of years each individual spends in graduate school by taking
the difference between the year an individual receives their Ph.D.
and the year they receive their Bachelor\textquoteright s degree,
subtracting any time they spend out of school.

I identify six possible principal job types individuals can hold:
\begin{itemize}
    \item \textbf{Postdoctoral Researcher (PD): }In the SED, the individual\textquoteright s
    postgraduation plans (given by the variable \emph{pdocplan}) are a
    postdoctoral fellowship, a postdoctoral research associateship, a
    traineeship, or a clinical residency internship. In the SDR, the indicator
    for a postdoctoral principal job, \emph{pdix}, equals one; alternatively,
    in the 1995 or 2006 SDR, the individual identifies this time period
    as a postdoctoral position through the retrospective questions on
    postdoctoral history\emph{ }(given by postdoctoral starting and ending
    years, \emph{pd{*}syr} and \emph{pd{*}eyr)}.
    \item \textbf{Academic Tenure-Track (TT): }In the SED, the individual\textquoteright s
    postgraduation plan is not a postdoctoral position (as defined above)
    but is employment in a U.S. 4-year college or university, medical
    school, research institute, or university hospital. In the SDR, the
    individual is not in a postdoctoral position but is either tenured
    or on the tenure track (as given by the variables \emph{facten }and
    \emph{tensta}).
    \item \textbf{Academic Non-Tenure Track (NT): }In the SED, the individual\textquoteright s
    postgraduation plan is not a postdoctoral or tenure-track academic
    (as defined above) but is employment in a U.S. community college,
    or U.S K-12. In the SDR, the individual is not in a postdoctoral or
    tenure-track academic position but is employed in an educational institution
    (as given by the employment sector variable \emph{emsecdt}).
    \item \textbf{Industry (ID): }For both the SED and SDR, the individual is
    employed in the for-profit industry sector, for-profit business sector,
    or is self-employed.
    \item \textbf{Non-Profit (NP): }In the SED, the individual\textquoteright s
    postgraduation plan is a not-for-profit organization or international
    organization such as UN, UNESCO, or WHO. In the SDR, the individual
    is employed in a non-profit sector.
    \item \textbf{Government (GV):}In the SED, the individual\textquoteright s
    postgraduation plan is employment at a foreign government, U.S. federal
    government, U.S. state government, or U.S. local government. In the
    SDR, the individual is employed in the government sector.
\end{itemize}

I also examine if individuals are not employed and hold the following
non-employed statuses:
\begin{itemize}
    \item \textbf{Unemployed (UN): }There is no information on unemployment
    in the SED. In the SDR, an individual\textquoteright s labor force
    status is unemployed (as given by the variable \emph{lfstat)}.
    \item \textbf{Not in Labor Force (NL): }In the SED, the individual\textquoteright s
    postgraduation status is not seeking employment (including being a
    housewife, writing a book, or no employment). In the SDR, the individual\textquoteright s
    labor force status is not in the labor force.
\end{itemize}

From the SED, I identify STEM Ph.Ds.\textquoteright{} immediate post-graduation
status using the variables \emph{pdocstat}. Individuals are considered
to be in a particular job type the year of their graduation if they
indicated they are returning to employment, have a signed contract,
or are in negotiations for that job type. From the SDR, I utilize
variables on their current job (e.g. \emph{pdix} - indicator for postdoctoral
principal job, \emph{facten} - faculty rank and tenure status, \emph{tensta}
- tenure status, \emph{emsecdt} - employer sector, and \emph{lfstat
}- labor force status), comparison to their previous job (e.g. \emph{emsmi}
asks if individual holds the same employer and/or same job as the
last SDR survey, typically two to three years earlier), and retrospective
postdoctoral experience asked of respondents in 1995 and 2006 (e.g.
\emph{pd{*}syr} and\emph{ pd{*}eyr} give start and end years for the
three most recent postdoctoral appointments). Because some variables
impart more information about one\textquoteright s job type than others,
I use the following hierarchy to fill in indicators for each job type
in each year from 1945-2015:
\begin{enumerate}
    \item \textbf{New job: }Individual is starting a new job (given by start
    date) in that year. In the case of unemployed or out of labor force,
    the last year worked was the previous year.
    \item \textbf{Postdoctoral retrospective: }Individual stated they were in
    a postdoctoral position in the retrospective 1995 and 2006 data, as
    given by the postdoctoral start and end dates. Fill indicators for
    all years between the start and end years.
    \item \textbf{Current job: }Individual is currently in this job type; fill
    indicators for all years up through starting year. In the case of
    unemployed or out of labor force, fill indicators for all years just
    up to the year last worked.
    \item \textbf{In same job type last survey: }Individual states they were
    either 1) in the same job and same employer, 2) in the same job but
    had a different employer, or 3) had the same employer but different
    job as the last survey. Denote these as case 4, case 4.1, and case
    4.2 respectively. Fill indicators for current job type up to last
    survey year.
    \item \textbf{Expected post-graduation job: }Fill in job type for an individual\textquoteright s
    graduation year from their expected post-graduation job type, as given
    by the SED.
    \item \textbf{No other information, expected transition:} If steps 1-5 have
    not given any information on an individual\textquoteright s job type
    in a particular year but have given information in the previous year,
    assume that individuals were in the same job type as the year had
    information.
    \item \textbf{No information expected: }For years before completing the
    Ph.D. and after the last year surveyed, the individual contributes
    no further information about their job type, so replace indicators
    with missing.
\end{enumerate}

The example individual's indicators are given in Table~\ref{table3}. I consider the highest step in the hierarchy as the most accurate
representation of whether an individual was in that job type in that
year.

% Place tables after the first paragraph in which they are cited.
\begin{table}[!ht]
\begin{adjustwidth}{-2.25in}{0in} % Comment out/remove adjustwidth environment if table fits in text column.
\centering
\caption{
{\bf Example Constructed Career Path.}}
\begin{tabular}{|l+l|l|l|l|l|l|l|l|l|}
\hline
\multicolumn{1}{|l|}{\bf refyr} & \multicolumn{1}{|l|}{\bf PD} & \multicolumn{1}{|l|}{\bf TT} & \multicolumn{1}{|l|}{\bf NT} & \multicolumn{1}{|l|}{\bf ID} & \multicolumn{1}{|l|}{\bf NP} & \multicolumn{1}{|l|}{\bf GV} & \multicolumn{1}{|l|}{\bf UN} & \multicolumn{1}{|l|}{\bf NL}\\ 
\hline
\multicolumn{1}{|l|}{\bf (1)} & \multicolumn{1}{|l|}{\bf (2)} & \multicolumn{1}{|l|}{\bf (3)} & \multicolumn{1}{|l|}{\bf (4)} & \multicolumn{1}{|l|}{\bf (5)} & \multicolumn{1}{|l|}{\bf (6)} & \multicolumn{1}{|l|}{\bf (7)} & \multicolumn{1}{|l|}{\bf (8)} & \multicolumn{1}{|l|}{\bf (9)}\\ 
\thickhline
$1990$ & 5,{\bf 2} & & & & & & & \\ \hline
$1991$ & {\bf 1},2 & & & & & & & \\ \hline
$1992$ & 3,{\bf 2} & & & & & & & \\ \hline
$1993$ & 3,{\bf 2} & & & & & & & \\ \hline
$1994$ & & {\bf 1} & & & & & & \\ \hline
$1995$ & & {\bf 3},4 & & & & & & \\ \hline
$1996$ & & {\bf 3},4 & & & & & & \\ \hline
$1997$ & & {\bf 3},4 & & & & & & \\ \hline
$1998$ & & {\bf 6} & & & & & & \\ \hline
$1999$ & & & {\bf 1} & & & & & \\ \hline
$2000$ & & & [ ] & & {\bf 1} & & & \\ \hline
$2001$ & & & & & {\bf 3} & & & \\ \hline
$2002$ & & & & {\bf 1} & & & & \\ \hline
$2003$ & & & & {\bf 3},4.1 & & & & \\ \hline
$2004$ & & & & {\bf 1},4.1 & & & & \\ \hline
$2005$ & & & & {\bf 3},4.1 & & & & \\ \hline
$2006$ & & & & {\bf 3},4.1 & & & & \\ \hline
$2007$ & & & & [{\bf 6}] & & & [ ] & \\ \hline
$2008$ & & & & & & {\bf 1},4.2 & & \\ \hline
$2009$ & & & & & & {\bf 3},4.2 & & \\ \hline
$2010$ & & & & & & {\bf 3},4.2 & & \\ \hline
$2011$ & & & & & & {\bf 6} & & \\ \hline
$2012$ & & & & & & [ ] & & {\bf 1} \\ \hline
$2013$ & & & & & & & & {\bf 3} \\ \hline
$2014$ & & & & & & {\bf 1} & & \\ \hline
$2015$ & & & & & & {\bf 3} & & \\ \hline
\end{tabular}
\begin{flushleft} This table gives the constructed career path based off survey responses in Table~\ref{table2}. Column 1 gives the reference year, \emph{refyr}. Columns 2-9 give job types and employment statuses abbreviated as postdoctoral researcher (PD), academic tenure-track (TT), academic non-tenure track (NT), for-profit industry (ID), non-profit (NP), government (GV), unemployed (UN), and not in labor force (NL). Boxes are marked with the steps of the hierarchy that the year satisfies: 1 denotes a new job; 2 denotes a postdoctoral position given by the retrospective module; 3 denotes a current job reaching back to its starting year; 4 denotes the same job and employer as the previous wave; 4.1 denotes the same job but different employer as the previous wave; 4.2 denotes the same employer but different job as the previous wave; 5 denotes the SED post-graduation plans; and 6 denotes an expected transition. The smallest number in each cell is bolded and used as the most accurate representation of whether the individual was in that job type in that year. Brackets denote differences from the true career path given in Table~\ref{table1}.
\end{flushleft}
\label{table3}
\end{adjustwidth}
\end{table}

To estimate the number of years an individual is in a particular job
type, I count one year for each year an indicator\textquoteright s
most definitive step is steps 1-5 and a half year for each year an
indicator\textquoteright s most definitive step is step 6. Transitions
are defined by the new job type within two years of the last year
spent in a different job type. As shown in Table~\ref{table3},
the example individual is considered to have spent four years in a
postdoctoral position, four and a half years in academic tenure-track,
one year in non-tenure track, two years in non-profit, five and a
half years in industry, two years not in labor force, and five and
a half years in government. They have switched from postdoctoral to
tenure track, tenure track to non-tenure track, non-tenure track to
non-profit, non-profit to industry, industry to government, and not
in labor force to government.

This methodology is able to capture the majority of the true career
path; however, the example also illustrates limitations when individuals
switch principal jobs between survey years or have employment gaps
for a year or less. The 1999-2000 non-tenure track and the 2009-2012
government positions are underestimated, as the individual switched
to a different job type in a non-survey year. The 2007 unemployment
gap is missed due to being in a non-survey year. The 2004-2006 for-profit
job is overestimated due to a lack of job type information in 2007.
Since transitions are defined by the last time an individual is observed
in a job type, this methodology also misses the transition from government
to not in labor force (as the individual returns to government later
on).

\end{document}
